# Supplementary material for: Combined Impact of Magnetic Force and Spaceflight Conditions on Escherichia coli Physiology
Source: Int J Mol Sci. 2022 Feb 6;23(3):1837. doi: 10.3390/ijms23031837 (PMC8836844; doi:10.3390/ijms23031837)
Supplement: Supplementary file 1 [file ijms-23-01837-s001.zip]

Archive with 3 entries (3 files):
- Fig. S1.pdf
- ijms-1531482-supplementary.pdf
- Table S1. Experiment scheme.pdf
